# Supplementary material for: Pan-cancer analysis reveals TREM1+ PMN-MDSCs as critical regulators of immune suppression and tumor microenvironment remodeling
Source: Commun Biol. 2025 Dec 18;9:75. doi: 10.1038/s42003-025-09342-8 (PMC12820143; doi:10.1038/s42003-025-09342-8)
Supplement: Supplementary file 4 — Data1, Data2, Data3, Data4, Data5, Data6, Data7 [file 42003_2025_9342_MOESM4_ESM.xlsx]

## Sheet: Data1
Collection of scRNA-seq datasets.						note
Cancer type	Abbreviation	Data accession number	Sample number	Tissue type(PT =Primary tumour , MLN = Metastatic lymph node, Met = distant metastatic tissue , NT = Paraneoplastic or normal tissue，NLN= Normal lymph node )	Source
Renal cell carcinoma	RCC	GSE210038	GSM6415686	PT	Public
			GSM6415687	PT
			GSM6415688	PT
			GSM6415689	PT
			GSM6415690	PT
			GSM6415691	PT
			GSM6415692	PT
			GSM6415693	NT
			GSM6415694	NT
		GSE202374	GSM6112169	PT	Public
			GSM6112170	PT
			GSM6112171	PT
			GSM6112172	PT
			GSM6112173	PT
			GSM6112174	PT
		GSE181000	GSM5481905	PT	Public
			GSM5481906	PT
			GSM5481908	PT
		GSE156632	GSM4735364	PT	Public
			GSM4735365	NT
			GSM4735366	PT
			GSM4735367	NT
			GSM4735368	PT
			GSM4735369	NT
			GSM4735370	PT
			GSM4735371	NT
			GSM4735372	PT
			GSM4735373	NT
			GSM4735374	PT
			GSM4735375	NT
		GSE152938	GSM4630027	PT	Public
			GSM4630028	PT
			GSM4630029	PT
			GSM4630030	PT
			GSM4630031	NT
		GSE178481	GSM5392398	NT	Public
			GSM5392399	PT
			GSM5392400	NT
			GSM5392401	PT
			GSM5392402	NT
			GSM5392403	PT
			GSM5392404	PT
			GSM5392405	NT
			GSM5392406	PT
			GSM5392407	PT
			GSM5392408	PT
			GSM5392409	PT
			GSM5392410	NT
			GSM5392411	PT
			GSM5392412	PT
			GSM5392413	NT
			GSM5392414	NT
			GSM5392415	PT
			GSM5392416	NT
			GSM5392417	PT
			GSM5392418	NT
			GSM5392419	PT
			GSM5392420	NT
			GSM5392421	PT
			GSM5392422	PT
			GSM5392423	PT
		GSE202813	GSM6133738	Met	Public
			GSM6133739	Met
			GSM6133741	Met
			GSM6133742	Met
			GSM6133743	Met
			GSM6133744	Met
			GSM6133745	Met
			GSM6133746	Met
			GSM6133747	Met
			GSM6133749	Met
			GSM6133750	Met
			GSM6133752	Met
			GSM6133754	Met
Prostatic carcinoma	PCa	GSE206962	GSM6267382	PT	Public
			GSM6267383	PT
			GSM6267384	PT
			GSM6267385	PT
		GSE143791	GSM4274678	Met	Public
			GSM4274679	Met
			GSM4274680	NT		Used for OS control group
			GSM4274681	Met
			GSM4274682	Met
			GSM4274683	Met
			GSM4274684	Met
			GSM4274685	NT		Used for OS control group
			GSM4274686	Met
			GSM4274687	Met
			GSM4274688	NT		Used for OS control group
			GSM4274689	Met
			GSM4274690	Met
			GSM4274691	NT		Used for OS control group
			GSM4274692	Met
			GSM4274693	NT		Used for OS control group
			GSM4274694	Met
			GSM4274695	NT		Used for OS control group
			GSM4274696	Met
			GSM4274697	Met
			GSM4274698	Met
			GSM4274699	NT		Used for OS control group
			GSM4274700	Met
			GSM4274701	Met
			GSM4274702	NT		Used for OS control group
			GSM4274703	NT		Used for OS control group
			GSM4274704	NT		Used for OS control group
			GSM4274705	NT		Used for OS control group
			GSM4274706	NT		Used for OS control group
			GSM4274707	NT		Used for OS control group
			GSM4274708	NT		Used for OS control group
			GSM4274709	NT		Used for OS control group
		GSE181294	GSM5494342	NT	Public
			GSM5494343	NT
			GSM5494344	NT
			GSM5494345	NT
			GSM5494346	NT
			GSM5494347	NT
			GSM5494348	PT
			GSM5494350	PT
			GSM5494351	NT
			GSM5494352	PT
			GSM5494353	NT
			GSM5494354	PT
			GSM5494355	NT
			GSM5494356	PT
			GSM5494357	NT
			GSM5494358	PT
			GSM5494359	PT
			GSM5494360	PT
			GSM5494361	NT
			GSM5494362	PT
			GSM5494363	PT
			GSM5494364	NT
			GSM5494365	PT
			GSM5494366	NT
			GSM5494367	NT
			GSM5494368	PT
			GSM5494369	PT
			GSM5494370	NT
			GSM5494371	PT
			GSM5494372	NT
			GSM5494373	PT
			GSM5494374	NT
			GSM5494375	PT
			GSM5494376	NT
			GSM5494377	PT
			GSM5494378	NT
			GSM5494379	PT
			GSM5494380	NT
			GSM5494381	NT
Melanoma	MM	GSE215120	GSM6622292	PT	Public
			GSM6622293	PT
			GSM6622294	PT
			GSM6622295	PT
			GSM6622296	PT
			GSM6622299	PT
			GSM6622300	PT
			GSM6622302	PT
		GSE176029	GSM5353203	Met	Public
			GSM5353204	Met
		GSE143791	GSM5551114	Met	Public
Lung cancer	LC	GSE240002	GSM7679652	NT	Public
			GSM7679653	NT
			GSM7679654	NT
			GSM7679655	NT
			GSM7679656	NT
			GSM7679657	NT
			GSM7679658	NT
			GSM7679659	NT
			GSM7679660	NT
			GSM7679661	NT
			GSM7679662	NT
		GSE234832	GSM7475327	Met	Public
			GSM7475328	Met
		GSE200972	GSM6047623	PT	Public
			GSM6047624	NT
			GSM6047625	PT
			GSM6047626	NT
			GSM6047627	PT
			GSM6047628	NT
			GSM6047629	PT
			GSM6047630	NT
			GSM6047631	PT
			GSM6047632	PT
			GSM6047633	NT
			GSM6047634	PT
			GSM6047635	PT
			GSM6047636	NT
			GSM6047637	PT
			GSM6047638	PT
			GSM6047639	NT
			GSM6047640	PT
			GSM6047641	NT
		GSE189487	GSM5702473	PT	Public
			GSM5702474	PT
			GSM5702475	PT
			GSM5702476	PT
			GSM5702477	PT
			GSM5702478	PT
		GSE146100	GSM4365352	PT	Public
			GSM4365353	PT
			GSM4365354	PT
		GSE143791	GSM5551112	Met	Public
			GSM5551113	Met
		GSE143423	GSM4259354	Met	Public
			GSM4259355	Met
			GSM4259356	Met
		GSE164983	GSM5024081	PT	Public
			GSM5024082	PT
Breast cancer	BRCA	GSE199515	GSM5974486	PT	Public
			GSM5974487	PT
			GSM5974488	PT
		GSE195861	GSM5852268	PT	Public
			GSM5852269	PT
			GSM5852270	PT
			GSM5852271	PT
			GSM5852272	PT
			GSM5852273	PT
			GSM5852274	NT
			GSM5852275	PT
			GSM5852276	PT
			GSM5852277	MLN
			GSM5852278	PT
			GSM5852279	MLN
			GSM5852280	PT
			GSM5852281	MLN
			GSM5852282	PT
			GSM5852283	MLN
			GSM5852284	PT
			GSM5852285	MLN
			GSM5852286	PT
			GSM5852287	MLN
		GSE180878	GSM5474104	NT	Public
			GSM5474105	NT
			GSM5474106	NT
			GSM5474107	NT
			GSM5474108	NT
			GSM5474109	NT
			GSM5474110	NT
			GSM5474111	NT
			GSM5474112	NT
			GSM5474113	NT
			GSM5474114	NT
			GSM5474115	NT
			GSM5474116	NT
			GSM5474117	NT
			GSM5474118	NT
			GSM5474119	NT
		GSE143423	GSM4259357	Met	Public
		GSE225600	GSM7050925	PT	Public
			GSM7050926	PT
			GSM7050927	PT
			GSM7050928	PT
			GSM7050929	MLN
			GSM7050930	MLN
			GSM7050931	MLN
			GSM7050932	MLN
		GSE234832	GSM7475324	Met	Public
			GSM7475325	Met
			GSM7475326	Met
Esophageal carcinoma	ESCA	GSE203115	GSM6157008	PT	Public
			GSM6157009	PT
			GSM6157010	PT
			GSM6157011	PT
			GSM6157012	PT
			GSM6157013	PT
			GSM6157014	PT
			GSM6157015	PT
			GSM6157016	PT
			GSM6157017	PT
			GSM6157018	PT
			GSM6157019	PT
Gastric carcinoma	GC	GSE150290	GSM4546300	NT	Public
			GSM4546301	PT
			GSM4546302	NT
			GSM4546303	PT
			GSM4546304	NT
			GSM4546305	PT
			GSM4546306	NT
			GSM4546307	PT
			GSM4546308	NT
			GSM4546309	PT
			GSM4546310	NT
			GSM4546311	PT
			GSM4546312	NT
			GSM4546313	PT
			GSM4546314	NT
			GSM4546315	PT
			GSM4546316	NT
			GSM4546317	PT
			GSM4546318	NT
			GSM4546319	PT
			GSM4546320	NT
			GSM4546321	PT
			GSM4546322	NT
			GSM4546323	PT
			GSM4546324	NT
			GSM4546325	PT
			GSM4546326	NT
			GSM4546327	PT
			GSM4546328	NT
			GSM4546329	PT
			GSM4546330	NT
			GSM4546331	PT
			GSM4546332	NT
			GSM4546333	PT
			GSM4546334	NT
			GSM4546335	PT
			GSM4546336	NT
			GSM4546337	PT
			GSM4546338	NT
			GSM4546339	PT
			GSM4546340	NT
			GSM4546341	NT
			GSM4546342	PT
			GSM4546343	NT
			GSM4546344	PT
			GSM4546345	NT
			GSM4546346	PT
			GSM4546347	NT
			GSM4546348	NT
			GSM4546349	NT
			GSM4546350	NT
			GSM4546351	NT
		GSE184198	GSM5580154	PT	Public
			GSM5580155	NT
		GSE134520	GSM3954946	NT	Public
			GSM3954947	NT
			GSM3954948	NT
			GSM3954958	PT
		GSE163558	GSM5004180	PT	Public
			GSM5004181	PT
			GSM5004182	PT
			GSM5004183	NT
			GSM5004184	MLN
			GSM5004185	MLN
			GSM5004186	Met
			GSM5004187	Met
			GSM5004188	Met
			GSM5004189	Met
Nasopharyngeal carcinoma	NPC	GSE150825	GSM4559280	PT	Public
			GSM4559281	PT
			GSM4586332	PT
			GSM4586333	PT
			GSM4586334	PT
			GSM4586335	PT
			GSM4586336	PT
			GSM4586337	PT
			GSM4586338	NT
			GSM4586339	PT
			GSM4603512	PT
			GSM4603513	PT
			GSM4603514	NT
			GSM4603515	NT
			GSM4603516	NT
Ovarian cancer	OC	GSE181955	GSM5514787	NT	Public
			GSM5514788	PT
			GSM5514789	PT
			GSM5514790	PT
			GSM5514791	PT
			GSM5514792	PT
			GSM5514793	PT
			GSM5514794	PT
		GSE184880	GSM5599220	NT	Public
			GSM5599221	NT
			GSM5599222	NT
			GSM5599223	NT
			GSM5599224	NT
			GSM5599225	PT
			GSM5599227	PT
			GSM5599228	PT
			GSM5599229	PT
			GSM5599230	PT
			GSM5599231	PT
		GSE201047	GSM6049610	PT	Public
			GSM6049611	Met
			GSM6049612	Met
			GSM6049613	Met
			GSM6049614	Met
			GSM6049616	Met
			GSM6049617	Met
			GSM6049618	Met
			GSM6049619	PT
			GSM6049620	Met
			GSM6049621	Met
			GSM6049622	PT
			GSM6049623	Met
			GSM6049624	Met
			GSM6049625	PT
			GSM6049626	Met
			GSM6049627	Met
			GSM6049628	PT
			GSM6049629	Met
			GSM6049630	Met
			GSM6049631	Met
		GSE213243	GSM6576367	PT
			GSM6576368	Met
Pancreatic ductal adenocarcinoma	PDAC	GSE212966	GSM6567157	PT	Public
			GSM6567159	PT
			GSM6567160	PT
			GSM6567161	PT
			GSM6567163	PT
			GSM6567164	PT
			GSM6567165	NT
			GSM6567166	NT
			GSM6567167	NT
			GSM6567169	NT
			GSM6567170	NT
			GSM6567171	NT
		GSE231535	GSM7289739	PT	Public
			GSM7289740	PT
		GSE242230	GSM7755911	PT	Public
			GSM7755912	PT
			GSM7755913	PT
			GSM7755915	PT
			GSM7755916	PT
			GSM7755918	PT
			GSM7755920	PT
			GSM7755922	PT
			GSM7755923	PT
			GSM7755924	PT
			GSM7755925	PT
			GSM7755927	PT
			GSM7755929	PT
			GSM7755930	PT
			GSM7755931	PT
			GSM7755932	PT
			GSM7755933	PT
			GSM7755934	PT
			GSM7755935	PT
Thyroid carcinoma	THCA	GSE232237	GSM7324266	PT	Public
			GSM7324267	PT
			GSM7324268	PT
			GSM7324269	PT
			GSM7324270	PT
			GSM7324271	PT
			GSM7324272	PT
			GSM7324274	PT
			GSM7324275	PT
			GSM7324276	PT
			GSM7324277	PT
Colorectal cancer	CRC	GSE231559	GSM7290761	Met	Public
			GSM7290762	NT
			GSM7290763	PT
			GSM7290767	Met
			GSM7290768	NT
			GSM7290769	PT
			GSM7290771	NT
			GSM7290772	PT
			GSM7290773	PT
			GSM7290774	PT
			GSM7290775	Met
			GSM7290777	PT
			GSM7290778	Met
			GSM7290779	Met
			GSM7290781	Met
			GSM7290782	Met
			GSM7290783	Met
			GSM7290785	Met
		GSE178318	GSM5387660	PT	Public
			GSM5387661	Met
			GSM5387662	PT
			GSM5387663	Met
			GSM5387665	PT
			GSM5387666	Met
			GSM5387667	PT
			GSM5387668	Met
			GSM5387669	PT
			GSM5387670	Met
			GSM5387672	PT
		GSE232525	GSM7349819	PT	Public
			GSM7349821	PT
		GSE188711	GSM5688706	PT	Public
			GSM5688707	PT
			GSM5688708	PT
			GSM5688709	PT
			GSM5688710	PT
			GSM5688711	PT
		GSE222300	GSM6919588	PT	Public
			GSM6919589	NT
			GSM6919590	PT
Glioblastoma Multiforme	GBM	GSE242790	GSM7770557	PT	Public
			GSM7770559	PT
			GSM7770561	PT
			GSM7770563	PT
			GSM7770564	PT
			GSM7770565	PT
			GSM7770566	PT
			GSM7770567	PT
			GSM7770569	PT
Hepatocellular carcinoma	HCC	GSE166635	GSM5076749	PT	Public
			GSM5076750	PT
		GSE231559	GSM7290760	NT	Public
			GSM7290764	NT
			GSM7290765	NT
			GSM7290766	NT
			GSM7290770	NT
			GSM7290776	NT
			GSM7290780	NT
			GSM7290784	NT
		GSE210679	GSM6435354	PT	Public
Cholangiocarcinoma	CHOL	GSE201425	GSM6063506	PT	Public
			GSM6063510	Met
			GSM6063512	PT
			GSM6063518	PT
			GSM6063522	Met
			GSM6063524	PT
			GSM6063526	Met
			GSM6063532	PT
		GSE138709	GSM4116579	NT
			GSM4116580	PT
			GSM4116581	PT
			GSM4116582	NT
			GSM4116583	PT
			GSM4116584	PT
			GSM4116585	PT
			GSM4116586	NT
Bladder carcinoma	BC	GSE135337	GSM4006644	PT	Public
			GSM4006645	PT
			GSM4006646	PT
			GSM4006647	PT
			GSM4006648	PT
			GSM4751267	PT
			GSM4751268	PT
			GSM5329919	NT
Osteosarcoma	OS	GSE152048	GSM4600954	PT	Public
			GSM4600955	PT
			GSM4600956	PT
			GSM4600957	PT
			GSM4600958	PT
			GSM4600959	PT
			GSM4600960	PT
			GSM4600961	PT
			GSM4600962	PT
			GSM4600963	PT
			GSM4600964	PT
			GSM4600965	PT
			GSM4600966	PT
			GSM4600967	PT
			GSM4600968	PT
			GSM4600969	PT
			GSM4600970	PT
			GSM4600971	PT
			GSM4600972	PT
			GSM4600973	PT
			GSM4600974	PT
			GSM4600975	PT
			GSM4600976	PT
			GSM4600977	PT
			GSM4600978	PT
			GSM4600979	PT
			GSM4600980	PT
			GSM4600981	PT
			GSM4600982	Met
			GSM4600983	Met
			GSM4600984	Met
			GSM4600985	Met
			GSM4600986	PT
			GSM4600987	PT
			GSM4600988	PT
			GSM4600989	PT
			GSM4600990	PT
			GSM4600991	PT
			GSM4600992	PT
			GSM4600993	PT
			GSM4600994	PT
			GSM4600995	PT
			GSM4600996	PT
			GSM4600997	PT
			GSM4600998	Met
			GSM4600999	Met
			GSM4601000	Met
			GSM4601001	Met
			GSM4601002	Met
			GSM4601003	Met
			GSM4601004	Met
			GSM4601005	Met
			GSM4601006	PT
			GSM4601007	PT
			GSM4601008	PT
			GSM4601009	PT
			GSM4601010	PT
			GSM4601011	PT
			GSM4601012	PT
			GSM4601013	PT
			GSM4601014	PT
			GSM4601015	PT
			GSM4601016	PT
			GSM4601017	PT
			GSM4601018	PT
			GSM4601019	PT
			GSM4601020	PT
			GSM4601021	PT
			GSM4601022	PT
			GSM4601023	PT
			GSM4601024	PT
			GSM4601025	PT
			GSM4601026	PT
			GSM4601027	PT
			GSM4601028	PT
			GSM4601029	PT
		GSE162454	GSM4952363	PT	In-house
			GSM4952364	PT
			GSM4952365	PT
			GSM4952198	PT
			GSM4952199	PT
			GSM4952200	PT
		GSE202813	GSM6133740	NT	Public	Used for OS control group
			GSM6133748	NT		Used for OS control group
			GSM6133751	NT		Used for OS control group
			GSM6133753	NT		Used for OS control group
		HRA007229	HRS1286270	PT	In-house
			HRS1286269	NT
			HRS1286267	NT
			HRS1286268	PT
			HRS1226142	PT
			HRS1226141	NT
			HRS1226140	MLN
			HRS1226145	PT
			HRS1226144	NT
Head and Neck squamous cell carcinoma	HNSC	GSE173468	GSM5268284	NT	Public
			GSM5268285	NT
			GSM5268286	NT
			GSM5268287	PT
			GSM5268288	PT
			GSM5268289	PT
			GSM5268290	PT
			GSM5268291	PT
			GSM5268292	PT
			GSM5268293	PT
			GSM5268294	PT
			GSM5268295	PT
			GSM5268296	Met
			GSM5268297	PT
			GSM5268298	PT
			GSM5268299	PT
			GSM5268300	PT
			GSM5268301	PT
Cervical carcinoma	CC	GSE208653	GSM6360680	NT	Public
			GSM6360681	NT
			GSM6360686	PT
			GSM6360688	PT

## Sheet: Data2
Gene sets for bulk RNA-seq, scRNA-seq, and spatial transcriptomics.
EMT	Antigen Presentation	Exhausted T	Myeloid	Epithelial_Tumor_cell	Fibroblast	Immunosuppressive	37 intersecting genes of PMN-MDSC
ABI3BP	ACTR1A	PDCD1	CD68	EPCAM	COL1A1	IL1B	FCGR3B
ACTA2	ACTR1B	LAYN	CD14	KRT8	ACTA2	IDO1	CXCR2
ADAM12	AP1B1	HAVCR2	C1QA	CDH16	POSTN	CYBB	CXCL8
ANPEP	AP1M2	LAG3	LYZ	CA9	COL6A1	NOS2	IRF1
APLP1	AP2B1	CTLA4	APOE	ANGPTL4		ARG1	PTGS2
AREG	AP2M1	TIGIT				TGFB1	SOD2
BASP1	CAPZB	TOX				IL6	OSM
BDNF	CD74	VSIR				IL10	FPR1
BGN	CTSF	BTLA				CD274	FPR2
BMP1	CTSH	ENTPD1				VEGFA	AQP9
CADM1	CTSO	CD3D				IL2RA	ADGRG3
CALD1	DCTN2	CD3E				CTLA4	CXCR1
CALU	DNM3	CD3G				EBI3	CXCL1
CAP2	DYNC1I1	CD8A				NT5E	BCL2A1
CAPG	DYNC1I2	CD8B				ENTPD1	TREM1
CCN1	DYNC1LI1	CD4				LILRB4	ICAM1
CCN2	HLA-DMA					LILRB2	LYN
CD44	HLA-DMB					TDO2	STAT3
CD59	HLA-DOA					CD276	NCF2
CDH11	HLA-DOB					VSIR	LILRB3
CDH2	HLA-DPA1					LGALS9	C5AR1
CDH6	HLA-DPB1					TNFRSF14	S100A8
COL11A1	HLA-DQA1					PDCD1	IL1R2
COL12A1	HLADQA2					PDCD1LG2	PLAUR
COL16A1	HLA-DQB1					TREM1	HCK
COL1A1	HLA-DQB2					TREM2	IL1B
COL1A2	HLA-DRA					FOLR2	NFKBIA
COL3A1	HLA-DRB1						S100A9
COL4A1	HLA-DRB3						S100A12
COL4A2	HLA-DRB4						TIMP2
COL5A1	HLA-DRB5						SLC11A1
COL5A2	KIF26A						MCEMP1
COL5A3	KIF2A						TGFB1
COL6A2	KIF3B						LILRB2
COL6A3	KIF3C						VEGFA
COL7A1	KIF4B						NFKB1
COL8A2	KIF5B						CTSC
COLGALT1	KIFAP3
COMP	KLC1
COPA	KLC4
CRLF1	SAR1B
CTHRC1	SEC13
CXCL1	SPTBN2
CXCL12	TUBA1A
CXCL6	TUBA1B
CXCL8	TUBA3C
DAB2	TUBA3D
DCN	TUBA4A
DKK1	TUBA4B
DPYSL3	TUBA8
DST	TUBB2A
ECM1	TUBB2B
ECM2	TUBB3
EDIL3	TUBB4A
EFEMP2	TUBB4B
ELN	TUBB8
EMP3	TUBB8B
ENO2
FAP
FAS
FBLN1
FBLN2
FBLN5
FBN1
FBN2
FERMT2
FGF2
FLNA
FMOD
FN1
FOXC2
FSTL1
FSTL3
FUCA1
FZD8
GADD45A
GADD45B
GAS1
GEM
GJA1
GLIPR1
GPC1
GPX7
GREM1
GREM1
GREM1
HTRA1
ID2
IGFBP2
IGFBP3
IGFBP4
IL15
IL32
IL6
INHBA
ITGA2
ITGA5
ITGAV
ITGB1
ITGB3
ITGB5
JUN
LAMA1
LAMA2
LAMA3
LAMC1
LAMC2
LGALS1
LOX
LOXL1
LOXL2
LRP1
LRRC15
LUM
MAGEE1
MATN2
MATN3
MCM7
MEST
MFAP5
MGP
MMP1
MMP1
MMP14
MMP2
MMP3
MSX1
MXRA5
MYL9
MYLK
NID2
NNMT
NOTCH2
NT5E
NTM
OXTR
P3H1
PCOLCE
PCOLCE2
PDGFRB
PDLIM4
PFN2
PLAUR
PLOD1
PLOD2
PLOD3
PMEPA1
PMP22
POSTN
PPIB
PRRX1
PRSS2
PRSS2
PTHLH
PTX3
PVR
QSOX1
RGS4
RHOB
SAT1
SCG2
SDC1
SDC4
SERPINE1
SERPINE2
SERPINH1
SFRP1
SFRP4
SGCB
SGCD
SGCG
SLC6A8
SLIT2
SLIT3
SNAI2
SNTB1
SPARC
SPOCK1
SPP1
TAGLN
TFPI2
TGFB1
TGFBI
TGFBR3
TGM2
THBS1
THBS2
THY1
TIMP1
TIMP3
TNC
TNFAIP3
TNFRSF11B
TNFRSF12A
TPM1
TPM2
TPM4
VCAM1
VCAN
VEGFA
VEGFC
VIM
WIPF1
WNT5A

## Sheet: Data3
	Collection of spatial transcriptomics datasets.
Cohort	Cancer type	Data accession number	Sample number	Source	Type
1	Breast tumor	GSE218951	GSM6760695	Public	spatial transcriptomics
2	Lung tumor	GSE268049	GSM8284983	Public	spatial transcriptomics
3	Clear-cell renal cell carcinoma	GSE210041	GSM6415705	Public	spatial transcriptomics
4	Clear-cell renal cell carcinoma	GSE250163	GSM7974888	Public	spatial transcriptomics

## Sheet: Data4
Cancer name	Abbreviation
Bladder carcinoma	BC
Breast cancer	BRCA
Cervical carcinoma	CC
Cholangiocarcinoma	CHOL
Colorectal cancer	CRC
Esophageal carcinoma	ESCA
Glioblastoma multiforme	GBM
Gastric carcinoma	GC
Hepatocellular carcinoma	HCC
Head and neck squamous cell carcinoma	HNSC
Lung cancer	LC
Melanoma	MM
Nasopharyngeal carcinoma	NPC
Ovarian cancer	OC, OV
Osteosarcoma	OS
Pancreatic ductal adenocarcinoma	PDAC
Prostatic carcinoma	PCa
Renal cell carcinoma	RCC
Thyroid Carcinoma	THCA
Bladder Urothelial Carcinoma	BLCA
Cervical Squamous Cell Carcinoma and Endocervical Adenocarcinoma	CESC
Colon Adenocarcinoma	COAD
Lymphoid Neoplasm Diffuse Large B-cell Lymphoma	DLBC
Kidney Chromophobe	KICH
Kidney Renal Clear Cell Carcinoma	KIRC
Kidney Renal Papillary Cell Carcinoma	KIRP
Lower Grade Glioma	LGG
Liver Hepatocellular Carcinoma	LIHC
Lung Adenocarcinoma	LUAD
Lung Squamous Cell Carcinoma	LUSC
Mesothelioma	MESO
Pancreatic Adenocarcinoma	PAAD
Sarcoma	SARC
Skin Cutaneous Melanoma	SKCM
Stomach Adenocarcinoma	STAD
Testicular Germ Cell Tumors	TGCT
Thymoma	THYM
Uterine Corpus Endometrial Carcinoma	UCEC
Uterine Carcinosarcoma	UCS
Uveal Melanoma	UVM

## Sheet: Data5
Functional signature gene sets
1. Yao, M. et al. Single-cell transcriptomic analysis reveals heterogeneous features of myeloid-derived suppressor cells in newborns. Front Immunol 15, 1367230, doi:10.3389/fimmu.2024.1367230 (2024).
Glycolysis	OXPHOS	FAO	Stemness	ROS generation	ROS quenching	IFN response	MDSC function	Migration	Proliferation	Chemotaxis	Immunosuppressive	VEGF	NADPH oxidation	NADPH oxidase complex
ACSS1	ATP12A	ABCD1	CHD6	MPO	ATOX1	IFITM2	LTF	CXCR2	STMN1	C5AR1	IL1B	AKT1	FDXR	CYBA
ACSS2	ATP4A	ABCD2	SUZ12	NDUFA6	CAT	IFITM1	ARG1	CXCR1	MKI67	CCL1	IDO1	AKT2	FMO1	CYBB
ADH1A	ATP4B	ABCD3	DEK	NDUFB4	G6PD	IFITM3	STAT3	CXCL8	PCNA	CCL11	CYBB	AKT3	FMO2	DUOX1
ADH1B	ATP5A1	ACAA1	SMARCA5	NDUFS2	GCLC	DDX5	NOS1		TUBA1B	CCL2	NOS2	BAD	FMO5	DUOX2
ADH1C	ATP5B	ACAD10	CTCF	NQO1	GCLM	IL1B	NOS2		PCLAF	CCL17	ARG1	CASP9	KCNAB2	NCF1
ADH4	ATP5C1	ACAD11	CBX3	CYBB	GLRX	DDX6	S100A9		BIRC5	CCL19	TGFB1	CDC42	NQO1	NCF1B
ADH5	ATP5D	ACAD8	CRTC2	CYBA	GLRX2	DDX21	S100A8			CCL20	IL6	CHP1		NCF1C
ADH6	ATP5E	ACAD9	ASRGL1	NCF1	GPX3	IFIT3	DEFA3			CCL21	IL10	CHP2		NCF2
ADH7	ATP5F1	ACADL	SLPI	NCF2	GPX4	ISG15	DEFA4			CCL22	CD274	HRAS		NCF4
AKR1A1	ATP5G1	ACADM	EXOSC9	NCF4	GSR	IFIT2	LTF			CCL24	VEGFA	HSPB1		NOX1
ALDH1A3	ATP5G1P5	ACADS	FUT4		MGST1	IFIT1	CAMP			CCL25	IL2RA	JMJD7-PLA2G4B		NOX3
ALDH1B1	ATP5G2	ACADSB	HCFC1		MSRA	MX1	LCN2			CCL26	CTLA4	KDR		NOX4
ALDH2	ATP5G3	ACADVL	HMGN2		PRDX1	IFI6	PGLYRP1			CCL3L3	EBI3	KRAS		NOX5
ALDH3A1	ATP5H	ACOT8	HMGB2		PRDX2	ISG20	ORM1			CCL4L1	NT5E	MAP2K1		NOXA1
ALDH3A2	ATP5I	ACOX1	HNRNPA1		SOD1	MX2	MMP9			CCL5	ENTPD1	MAP2K2		NOXO1
ALDH3B1	ATP5J	ACOX2	SRSF3		SOD2	IFIT5	FCGR3B			CCL7	LILRB4	MAPK1		RAC1
ALDH3B2	ATP5J2	ACOX3	POLE4		TXNRD1	IRF1	CRISP3			CCL8	LILRB2	MAPK11		RAC2
ALDH7A1	ATP5L	ACOXL	PSMB7		TXNRD2		CD24			CKLF	TDO2	MAPK12		RAC3
ALDH9A1	ATP5O	ADIPOQ			PRDX4		S100P			CSF3R	CD276	MAPK13
ALDOA	ATP6	AMACR			PRDX6		CD177			CX3CL1	VSIR	MAPK14
ALDOB	ATP6AP1	BDH2			SRXN1		S100A12			CXADR	LGALS9	MAPK3
ALDOC	ATP6V0A1	CPT1A			STK25		CEACAM8			CXCL3	TNFRSF14	MAPKAPK2
BPGM	ATP6V0A2	CPT1B			NFE2L2		MMP8			CXCL10	PDCD1	MAPKAPK3
DLAT	ATP6V0A4	CPT1C			KEAP1		AZU1			CXCL13	PDCD1LG2	NFAT5
DLD	ATP6V0B	CPT2			PRDX4		MPO			CXCL6	TREM1	NFATC1
ENO1	ATP6V0C	CRAT			PRDX6		HP			CXCL9	TREM2	NFATC2
ENO2	ATP6V0D1	CROT			SRXN1		RETN			CXCR1	FOLR2	NFATC3
ENO3	ATP6V0D2	DECR1			STK25					CXCR2		NFATC4
FBP1	ATP6V0E1	ECH1			NFE2L2					EDN3		NOS3
FBP2	ATP6V0E2	ECHS1			KEAP1					FCER1G		NRAS
G6PC	ATP6V1A	ECI1								FCGR2C		PIK3CA
G6PC2	ATP6V1B1	ECI2								GBF1		PIK3CB
GALM	ATP6V1B2	EHHADH								IFNG		PIK3CD
GAPDH	ATP6V1C1	ETFA								IL17B		PIK3CG
GCK	ATP6V1C2	ETFB								IL1B		PIK3R1
GPI	ATP6V1D	ETFDH								IL1F10		PIK3R2
HK1	ATP6V1E1	GCDH								IL1RN		PIK3R3
HK2	ATP6V1E2	HADH								ITGA1		PIK3R5
HK3	ATP6V1F	HADHA								ITGA9		PLA2G10
LDHA	ATP6V1G1	HADHB								ITGAM		PLA2G12A
LDHAL6A	ATP6V1G2	HSD17B4								ITGB2		PLA2G12B
LDHAL6B	ATP6V1G3	IVD								LGALS3		PLA2G1B
LDHB	ATP6V1H	LEP								NCKAP1L		PLA2G2A
LDHC	ATP8	NUDT19								PDE4D		PLA2G2C
PCK1	COX1	PEX2								PF4V1		PLA2G2D
PCK2	COX10	PEX7								PLA2G2C		PLA2G2E
PDHA1	COX11	PPARD								PPBP		PLA2G2F
PDHA2	COX15	SCP2								PREX1		PLA2G3
PDHB	COX17	SESN2								PRKCA		PLA2G4A
PFKL	COX2	SLC25A17								S100A8		PLA2G4B
PFKM	COX3	SLC27A2								S100A9		PLA2G4E
PFKP	COX4I1									SLC37A4		PLA2G5
PGAM1	COX4I2									SPP1		PLA2G6
PGAM2	COX5A									SYK		PLCG1
PGAM4	COX5B									TGFB2		PLCG2
PGK1	COX6A1									TREM1		PPP3CA
PGK2	COX6A2									VAV2		PPP3CB
PGM1	COX6B1									XCL1		PPP3CC
PGM2	COX6B2											PPP3R1
PKLR	COX6C											PPP3R2
PKM2	COX6CP3											PRKCA
TPI1	COX7A1											PRKCB
	COX7A2											PRKCG
	COX7A2L											PTGS2
	COX7B											PTK2
	COX7B2											PXN
	COX7C											RAC1
	COX8A											RAC2
	COX8C											RAC3
	CYC1											RAF1
	CYTB											SH2D2A
	LHPP											SHC2
	LOC100133737											SPHK1
	LOC642502											SPHK2
	LOC644310											SRC
	LOC727947											VEGFA
	ND1
	ND2
	ND3
	ND4
	ND4L
	ND5
	ND6
	NDUFA1
	NDUFA10
	NDUFA11
	NDUFA2
	NDUFA3
	NDUFA4
	NDUFA4L2
	NDUFA5
	NDUFA6
	NDUFA7
	NDUFA8
	NDUFA9
	NDUFAB1
	NDUFB1
	NDUFB10
	NDUFB2
	NDUFB3
	NDUFB4
	NDUFB5
	NDUFB6
	NDUFB7
	NDUFB8
	NDUFB9
	NDUFC1
	NDUFC2
	NDUFS1
	NDUFS2
	NDUFS3
	NDUFS4
	NDUFS5
	NDUFS6
	NDUFS7
	NDUFS8
	NDUFV1
	NDUFV2
	NDUFV3
	PPA1
	PPA2
	SDHA
	SDHB
	SDHC
	SDHD
	TCIRG1
	UQCR10
	UQCR11
	UQCRB
	UQCRC1
	UQCRC2
	UQCRFS1
	UQCRH
	UQCRHL
	UQCRQ

## Sheet: Data6
Result															Result															Result
1.skax															2.skax															3.skax
2025/9/5 16:19:56															2025/9/5 16:20:21															2025/9/5 16:20:38
Absorbance 1															Absorbance 1															Absorbance 1
Wavelength: 450 nm															Wavelength: 450 nm															Wavelength: 450 nm
palte 1															palte 1															palte 1
Absorbance	1	2	3	4	5	6	7	8	9	10	11	12			Absorbance	1	2	3	4	5	6	7	8	9	10	11	12			Absorbance	1	2	3	4	5	6	7	8	9	10	11	12
A															A															A
B															B															B
C					0.3397	0.3474	0.3509	0.4031							C					0.3424	0.3494	0.3566	0.3991							C					0.3504	0.3529	0.3612	0.3958
D					0.323	0.3509	0.372	0.384							D					0.3248	0.3475	0.3611	0.3875							D					0.3254	0.3415	0.3503	0.391
E					0.7147	0.822	0.8966	0.7301							E					0.7193	0.7692	0.8266	0.7142							E					0.7153	0.7353	0.7709	0.6995
F					0.5143	0.5798	0.5522	0.5633							F					0.5184	0.5848	0.5563	0.5517							F					0.5153	0.5797	0.5508	0.5478
G															G															G
H															H															H
sample	1	2	3	4	5	6	7	8	9	10	11	12			sample	1	2	3	4	5	6	7	8	9	10	11	12			sample	1	2	3	4	5	6	7	8	9	10	11	12
A															A															A
B															B															B
C					T cell+TREM1+MDSC(786)-1	T cell+TREM1+MDSC(786)-2	T cell+TREM1+MDSC(786)-3	T cell+TREM1+MDSC(786)-4							C					T cell+TREM1+MDSC(786)-1	T cell+TREM1+MDSC(786)-2	T cell+TREM1+MDSC(786)-3	T cell+TREM1+MDSC(786)-4							C					T cell+TREM1+MDSC(786)-1	T cell+TREM1+MDSC(786)-2	T cell+TREM1+MDSC(786)-3	T cell+TREM1+MDSC(786)-4
D					T cell+TREM1+MDSC(226)-1	T cell+TREM1+MDSC(226)-2	T cell+TREM1+MDSC(226)-3	T cell+TREM1+MDSC(226)-4							D					T cell+TREM1+MDSC(226)-1	T cell+TREM1+MDSC(226)-2	T cell+TREM1+MDSC(226)-3	T cell+TREM1+MDSC(226)-4							D					T cell+TREM1+MDSC(226)-1	T cell+TREM1+MDSC(226)-2	T cell+TREM1+MDSC(226)-3	T cell+TREM1+MDSC(226)-4
E					T cell-1	T cell-2	T cell-3	T cell-4							E					T cell-1	T cell-2	T cell-3	T cell-4							E					T cell-1	T cell-2	T cell-3	T cell-4
F					T cell+MDSC-1	T cell+MDSC-2	T cell+MDSC-3	T cell+MDSC-4							F					T cell+MDSC-1	T cell+MDSC-2	T cell+MDSC-3	T cell+MDSC-4							F					T cell+MDSC-1	T cell+MDSC-2	T cell+MDSC-3	T cell+MDSC-4
G															G															G
H															H															H
Automatic Loading Range A1 - M28															Automatic Loading Range A1 - M28															Automatic Loading Range A1 - M28

## Sheet: Data7
Result														Result														Result
IFN-Y-4.skax														IFN-Y-5.skax														IFN-Y-6.skax
2025/9/5 15:35:05														2025/9/5 15:35:32														2025/9/5 15:35:49
Absorbance 1														Absorbance 1														Absorbance 1
Wavelength: 450 nm														Wavelength: 450 nm														Wavelength: 450 nm
palte 1														palte 1														palte 1
Absorbance	1	2	3	4	5	6	7	8	9	10	11	12		Absorbance	1	2	3	4	5	6	7	8	9	10	11	12		Absorbance	1	2	3	4	5	6	7	8	9	10	11	12
A														A														A
B														B														B
C														C														C
D			0.071	0.1731	0.2802	0.4856	1.017	2.1867						D			0.0709	0.1737	0.2805	0.482	1.0076	2.1664						D			0.0711	0.174	0.2806	0.482	1.0069	2.1688
E			0.3038	0.3052	0.2914	0.318	0.1921	0.228	0.2278	0.2059				E			0.3037	0.3057	0.2924	0.3175	0.1919	0.228	0.2281	0.2058				E			0.3034	0.3052	0.292	0.3175	0.192	0.2272	0.2275	0.206
F			0.1387	0.1271	0.133	0.1311	0.1199	0.1369	0.1317	0.1353				F			0.1381	0.1268	0.1329	0.1313	0.1206	0.1368	0.1316	0.1351				F			0.1385	0.1273	0.1323	0.131	0.1206	0.1363	0.1322	0.1351
G														G														G
H														H														H
sample	1	2	3	4	5	6	7	8	9	10	11	12		sample	1	2	3	4	5	6	7	8	9	10	11	12		sample	1	2	3	4	5	6	7	8	9	10	11	12
A														A														A
B														B														B
C														C														C
D			S0	S1	S2	S3	S4	S5						D			S0	S1	S2	S3	S4	S5						D			S0	S1	S2	S3	S4	S5
E			T cell	T cell	T cell	T cell	T cell+MDSC	T cell+MDSC	T cell+MDSC	T cell+MDSC				E			T cell	T cell	T cell	T cell	T cell+MDSC	T cell+MDSC	T cell+MDSC	T cell+MDSC				E			T cell	T cell	T cell	T cell	T cell+MDSC	T cell+MDSC	T cell+MDSC	T cell+MDSC
F			T cell+TREM1+MDSC(226)	T cell+TREM1+MDSC(226)	T cell+TREM1+MDSC(226)	T cell+TREM1+MDSC(226)	T cell+TREM1+MDSC(786)	T cell+TREM1+MDSC(786)	T cell+TREM1+MDSC(786)	T cell+TREM1+MDSC(786)				F			T cell+TREM1+MDSC(226)	T cell+TREM1+MDSC(226)	T cell+TREM1+MDSC(226)	T cell+TREM1+MDSC(226)	T cell+TREM1+MDSC(786)	T cell+TREM1+MDSC(786)	T cell+TREM1+MDSC(786)	T cell+TREM1+MDSC(786)				F			T cell+TREM1+MDSC(226)	T cell+TREM1+MDSC(226)	T cell+TREM1+MDSC(226)	T cell+TREM1+MDSC(226)	T cell+TREM1+MDSC(786)	T cell+TREM1+MDSC(786)	T cell+TREM1+MDSC(786)	T cell+TREM1+MDSC(786)
G														G														G
H														H														H
Automatic Loading Range A1 - M28														Automatic Loading Range A1 - M28														Automatic Loading Range A1 - M28
Result														Result														Result
TNF-A-5.skax														TNF-A-6.skax														TNF-A-7.skax
2025/9/5 15:26:04														2025/9/5 15:26:25														2025/9/5 15:26:42
Absorbance 1														Absorbance 1														Absorbance 1
Wavelength: 450 nm														Wavelength: 450 nm														Wavelength: 450 nm
palte 1														palte 1														palte 1
Absorbance	1	2	3	4	5	6	7	8	9	10	11	12		Absorbance	1	2	3	4	5	6	7	8	9	10	11	12		Absorbance	1	2	3	4	5	6	7	8	9	10	11	12
A														A														A
B		0.0756	0.1558	0.2796	0.4923	0.934	1.7873							B		0.0756	0.1565	0.2799	0.496	0.9409	1.7844							B		0.0755	0.1563	0.2803	0.4975	0.9419	1.7824
C		0.3462	0.349	0.3416	0.3498	0.2589	0.2523	0.2648	0.2674					C		0.348	0.3508	0.3417	0.3504	0.2589	0.253	0.265	0.2672					C		0.3505	0.3521	0.3418	0.351	0.2588	0.2521	0.2647	0.2669
D		0.1502	0.1808	0.1809	0.1747	0.182	0.0883	0.1835	0.19					D		0.1503	0.1811	0.1814	0.1742	0.1819	0.0881	0.1836	0.1902					D		0.1502	0.1802	0.1809	0.1736	0.1821	0.0883	0.1832	0.1901
E														E														E
F														F														F
G														G														G
H														H														H
sample	1	2	3	4	5	6	7	8	9	10	11	12		sample	1	2	3	4	5	6	7	8	9	10	11	12		sample	1	2	3	4	5	6	7	8	9	10	11	12
A														A														A
B		S0	S1	S2	S3	S4	S5							B		S0	S1	S2	S3	S4	S5							B		S0	S1	S2	S3	S4	S5
C		T cell	T cell	T cell	T cell	T cell+MDSC	T cell+MDSC	T cell+MDSC	T cell+MDSC					C		T cell	T cell	T cell	T cell	T cell+MDSC	T cell+MDSC	T cell+MDSC	T cell+MDSC					C		T cell	T cell	T cell	T cell	T cell+MDSC	T cell+MDSC	T cell+MDSC	T cell+MDSC
D		T cell+TREM1+MDSC(226)	T cell+TREM1+MDSC(226)	T cell+TREM1+MDSC(226)	T cell+TREM1+MDSC(226)	T cell+TREM1+MDSC(786)	T cell+TREM1+MDSC(786)	T cell+TREM1+MDSC(786)	T cell+TREM1+MDSC(786)					D		T cell+TREM1+MDSC(226)	T cell+TREM1+MDSC(226)	T cell+TREM1+MDSC(226)	T cell+TREM1+MDSC(226)	T cell+TREM1+MDSC(786)	T cell+TREM1+MDSC(786)	T cell+TREM1+MDSC(786)	T cell+TREM1+MDSC(786)					D		T cell+TREM1+MDSC(226)	T cell+TREM1+MDSC(226)	T cell+TREM1+MDSC(226)	T cell+TREM1+MDSC(226)	T cell+TREM1+MDSC(786)	T cell+TREM1+MDSC(786)	T cell+TREM1+MDSC(786)	T cell+TREM1+MDSC(786)
E														E														E
F														F														F
G														G														G
H														H														H
Automatic Loading Range A1 - M28														Automatic Loading Range A1 - M28														Automatic Loading Range A1 - M28
